# Supplementary material for: Isolation and characterization of fetal nucleated red blood cells from maternal blood as a target for single cell sequencing‐based non‐invasive genetic testing
Source: Reprod Med Biol. 2021 Jun 14;20(3):352–60. doi: 10.1002/rmb2.12392 (PMC8254165; doi:10.1002/rmb2.12392)
Supplement: Supplementary file 2 — Table S1‐2 [file RMB2-20-352-s002.xlsx]

## Sheet: TableS1
Table S1A: Real-time PCR results of sorted single adult male lymphocytes										Table S1B: Real-time PCR results of sorted single fNRBC candidates
Input amount of single-cell lysate	Well	K111 primers				DYZ3 primers				Case ID	Sample_plate position	Input amount of single-cell lysate	DYZ3 primers
		Individual Cт	Mean (s.d.) of Cт	Mean (s.d.) of Cт (all)		Individual Cт	Mean (s.d.) of Cт	Mean (s.d.) of Cт (all)					Individual Cт	Mean (s.d.) of Cт	Mean (s.d.) of Cт (all)
1.8 µL (9%)	A1	36.4226	36.4 (1.5)	35.8 (1.2)		33.5918	32.4 (0.7)	32.2 (1.6)		054	054_01_D02	3.0 µL (15%)	36.6793	38.6 (1.6)	37.9 (1.3)
1.8 µL (9%)	B1	39.5849				33.5587				054	054_01_E09	3.0 µL (15%)	40.9284
1.8 µL (9%)	C1	36.9371				33.7311				054	054_01_G12	3.0 µL (15%)	39.2098
1.8 µL (9%)	D1	36.0195				32.2814				054	054_02_D08	3.0 µL (15%)	37.6563
1.8 µL (9%)	E1	41.9417				33.1519				055	055_01_D02	3.0 µL (15%)	39.2293	37.8 (1.3)
1.8 µL (9%)	F1	35.5906				31.7562				055	055_02_F02	3.0 µL (15%)	35.3317
1.8 µL (9%)	G1	36.4459				32.5046				055	055_02_G12	3.0 µL (15%)	38.088
1.8 µL (9%)	H1	35.5939				31.6376				055	055_03_H01	3.0 µL (15%)	38.2634
1.8 µL (9%)	A2	36.438				32.8185				055	055_04_B04	3.0 µL (15%)	37.8891
1.8 µL (9%)	B2	36.9151				32.2765				055	055_04_E11	3.0 µL (15%)	41.9581
1.8 µL (9%)	C2	36.0904				31.5764				055	055_05_F09	3.0 µL (15%)	37.9508
1.8 µL (9%)	D2	35.9047				31.6305				055	055_05_H10	3.0 µL (15%)	37.9251
1.8 µL (9%)	E2	36.9609				32.538				055	055_05_F11	3.0 µL (15%)	37.1449
1.8 µL (9%)	F2	35.6623				31.3119				055	055_05_F12	3.0 µL (15%)	37.25
1.8 µL (9%)	G2	Undetermined				Undetermined				055	055_06_B04	3.0 µL (15%)	35.3943
1.8 µL (9%)	H2	36.0881				31.612				055	055_07_A02	3.0 µL (15%)	38.2515
1.8 µL (9%)	A3	36.0089				32.0949				055	055_07_A04	3.0 µL (15%)	37.7472
1.8 µL (9%)	B3	35.8559				32.6362				055	055_07_E04	3.0 µL (15%)	38.2639
1.8 µL (9%)	C3	35.3213				33.7276				055	055_08_A06	3.0 µL (15%)	37.8703
1.8 µL (9%)	D3	35.558				31.6914				055	055_09_A11	3.0 µL (15%)	37.5171
1.8 µL (9%)	E3	35.2982				32.3123				055	055_10_C10	3.0 µL (15%)	37.8566
1.8 µL (9%)	F3	34.7219				31.5578				055	055_10_D08	3.0 µL (15%)	37.665
1.8 µL (9%)	G3	Undetermined				32.9028				055	055_11_A07	3.0 µL (15%)	36.8949
1.8 µL (9%)	H3	35.8608				32.5666				055	055_12_B06	3.0 µL (15%)	37.6567
2.4 µL (12%)	A4	35.0945	35.5 (0.8)			30.9163	31.6 (1.0)			058	058_02_B10	3.0 µL (15%)	38.9082	37.8 (0.6)
2.4 µL (12%)	B4	35.8383				30.9774				058	058_03_D10	3.0 µL (15%)	37.8772
2.4 µL (12%)	C4	35.7529				32.1175				058	058_05_H08	3.0 µL (15%)	37.533
2.4 µL (12%)	D4	36.6434				34.9748				058	058_06_A09	3.0 µL (15%)	37.8384
2.4 µL (12%)	E4	35.1304				31.0016				058	058_07_A02	3.0 µL (15%)	37.9166
2.4 µL (12%)	F4	35.2357				31.6871				058	058_08_B12	3.0 µL (15%)	37.7281
2.4 µL (12%)	G4	Undetermined				Undetermined				058	058_08_E07	3.0 µL (15%)	36.6609
2.4 µL (12%)	H4	34.6397				32.828
2.4 µL (12%)	A5	37.755				Undetermined
2.4 µL (12%)	B5	34.6835				30.775
2.4 µL (12%)	C5	35.7684				31.2472
2.4 µL (12%)	D5	34.9114				31.1104
2.4 µL (12%)	E5	36.6738				31.6734
2.4 µL (12%)	F5	Undetermined				30.7016
2.4 µL (12%)	G5	34.5853				31.1863
2.4 µL (12%)	H5	34.8608				31.8337
2.4 µL (12%)	A6	34.4493				31.0859
2.4 µL (12%)	B6	35.5909				31.5441
2.4 µL (12%)	C6	34.9111				31.1199
2.4 µL (12%)	D6	36.0864				31.9863
2.4 µL (12%)	E6	34.8069				32.7955
2.4 µL (12%)	F6	Undetermined				Undetermined
2.4 µL (12%)	G6	Undetermined				Undetermined
2.4 µL (12%)	H6	35.8975				31.3847
3.0 µL (15%)	A7	35.2033	35.5 (1.0)			33.105	32.5 (2.4)
3.0 µL (15%)	B7	36.4148				32.8663
3.0 µL (15%)	C7	35.929				30.9015
3.0 µL (15%)	D7	37.3475				32.8105
3.0 µL (15%)	E7	34.9049				30.9821
3.0 µL (15%)	F7	Undetermined				42.1015
3.0 µL (15%)	G7	34.9788				30.9882
3.0 µL (15%)	H7	34.5716				32.0952
3.0 µL (15%)	A8	33.9368				31.4336
3.0 µL (15%)	B8	34.6559				30.3213
3.0 µL (15%)	C8	34.015				30.9297
3.0 µL (15%)	D8	35.6058				33.0139
3.0 µL (15%)	E8	35.3449				31.4648
3.0 µL (15%)	F8	35.4341				32.5018
3.0 µL (15%)	G8	34.9486				31.4433
3.0 µL (15%)	H8	35.5688				31.295
3.0 µL (15%)	A9	35.6655				33.74
3.0 µL (15%)	B9	38.1535				31.8979
3.0 µL (15%)	C9	35.2172				31.4772
3.0 µL (15%)	D9	35.0593				30.6234
3.0 µL (15%)	E9	35.1784				31.2563
3.0 µL (15%)	F9	36.3168				31.8726
3.0 µL (15%)	G9	Undetermined				36.6884
3.0 µL (15%)	H9	36.6189				33.1829

## Sheet: TableS2
Table S2: The preparation conditions and the yields of WGA-based NGS libraries
Starting material (cell lysate of a single cell or pooled cells)	Thermal cycler*	Cycles of linear amplification	Cycles of exponential amplification	Individual library			Median (sd) of the library yields (fmoles)
				Conc. (nM)	Vol. (μl)	Yield (fmoles)
WGA libraries amplified with the standard conditions (16 linear amplification cycles and 16 (4+12) exponential amplification cycles)
male lymphocyte (30% amount of a single-cell lysate)	Biometra	16	4+12	21.4305	15	321.457	364.9 (104.5)
male lymphocyte (30% amount of a single-cell lysate)	Biometra	16	4+12	14.4006	15	216.009
male lymphocyte (30% amount of a single-cell lysate)	Biometra	16	4+12	20.3546	15	305.319
male lymphocyte (50% amount of a single-cell lysate)	Biometra	16	4+12	11.4887	20	229.774
male lymphocyte (70% amount of a single-cell lysate)	Biometra	16	4+12	22.345	20	446.9
male lymphocyte (85% amount of a single-cell lysate)	Biometra	16	4+12	25.1644	20	503.288
male lymphocyte (85% amount of a single-cell lysate)	Biometra	16	4+12	23.8896	20	477.792
male lymphocyte (85% amount of a single-cell lysate)	Biometra	16	4+12	20.9338	20	418.676
054_01_D02 (85% amount of a single-cell lysate)	Biometra	16	4+12	4.2	20	84	67.5 (22.3)
054_01_E09 (85% amount of a single-cell lysate)	Biometra	16	4+12	1.55	20	31
054_01_G12 (85% amount of a single-cell lysate)	Veriti	16	4+12	4.36	20	87.2
054_02_D08 (85% amount of a single-cell lysate)	Veriti	16	4+12	3.38	20	67.6
055_06_B04 (85% amount of a single-cell lysate)	Veriti	16	4+12	0.54	20	10.8	7.1 (1.5)
055_07_A02 (85% amount of a single-cell lysate)	Veriti	16	4+12	0.35	20	7
055_07_A04 (85% amount of a single-cell lysate)	Veriti	16	4+12	0.37	20	7.4
055_07_E04 (85% amount of a single-cell lysate)	Veriti	16	4+12	0.35	20	7
055_08_A06 (85% amount of a single-cell lysate)	Veriti	16	4+12	0.31	20	6.2
055_09_A11 (85% amount of a single-cell lysate)	Veriti	16	4+12	0.36	20	7.2
055_10_C10 (85% amount of a single-cell lysate)	Veriti	16	4+12	0.27	20	5.4
055_10_D08 (85% amount of a single-cell lysate)	Veriti	16	4+12	0.36	20	7.2
055_12_B06 (85% amount of a single-cell lysate)	Veriti	16	4+12	0.29	20	5.8
058_02_B10 (85% amount of a single-cell lysate)	Veriti	16	4+12	0.17	20	3.4	3.5 (1.0)
058_03_D10 (85% amount of a single-cell lysate)	Veriti	16	4+12	0.27	20	5.4
058_05_H08 (85% amount of a single-cell lysate)	Veriti	16	4+12	0.16	20	3.2
058_06_A09 (85% amount of a single-cell lysate)	Veriti	16	4+12	0.1	20	2
058_07_A02 (85% amount of a single-cell lysate)	Veriti	16	4+12	0.15	20	3
058_08_B12 (85% amount of a single-cell lysate)	Veriti	16	4+12	0.17	20	3.4
058_08_E07 (85% amount of a single-cell lysate)	Veriti	16	4+12	0.21	20	4.2
WGA libraries amplified with a modified condition
LCL† (1 cell)	Veriti	16	4+10	56.8782	15	853.173
LCL† (1 cell)	Veriti	16	4+10	52.9434	15	794.151
LCL† (3 cells)	Veriti	16	4+10	112.112	15	1681.69
LCL† (3 cells)	Veriti	16	4+10	148.426	15	2226.39
LCL† (10 cells)	Veriti	16	4+10	137.355	15	2060.32
LCL† (30 cells)	Veriti	16	4+10	59.49	15	892.35
pooled NRBCs (65 sorting events)	Veriti	16	4+10	22.8426	15	342.639
pooled NRBCs (198 sorting events)	Veriti	7	4+7	0.2212	15	3.318
†LCL, lymphoblastoid cell line. Serially diluted cell suspensitions were prepared to obtain 1 to 30 cells per well.
‡We used two thermal cyclers, either Biometra TOne (Bio-Rad) or Veriti (Applied Biosystems), for WGA procedures. Veriti gave rise to better amplification than Biometra when compared using the same amount of templete DNA and the same amplification conditions.
